# Supplementary material for: The Natural Combination Medicine Traumeel (Tr14) Improves Resolution of Inflammation by Promoting the Biosynthesis of Specialized Pro-Resolving Mediators
Source: Pharmaceuticals (Basel). 2021 Nov 3;14(11):1123. doi: 10.3390/ph14111123 (PMC8623904; doi:10.3390/ph14111123)
Supplement: Supplementary file 1 [file pharmaceuticals-14-01123-s001.zip]

Archive with 1 entries (1 files):
- pharmaceuticals-1435947-supplementary.pdf
